# Supplementary material for: Hepatic arterial infusion is effective in patients with unresectable colorectal liver metastases refractory to standard systemic chemotherapy: A retrospective cohort study
Source: PLoS One. 2025 Nov 6;20(11):e0336230. doi: 10.1371/journal.pone.0336230 (PMC12591460; doi:10.1371/journal.pone.0336230)
Supplement: S1 Data — (XLSX) [file pone.0336230.s001.xlsx]

## Sheet: Sheet1
regimen	OS(ONSET)	death=1	OS(HAIC)	PFS	progression=1	ALP	CEA	CA19-9	Best response to HAIC
FOLFIRI	33.43	1	33.26	22.43	1	1642	6.2	41.5	SD
FOLFIRI	19.3	1	9.7	5.4	1	1218	673	1870	SD
FOLFOX	34.26	1	6.56	2.83	1	1148	846	440.2	PR
FOLFOX	66.76	1	23	4.16	1	471	11.7	14.2	PR
FOLFOX	19.93	1	5.23	3.5	1	1834	152.4	7.8	PD
FOLFOX	58.9	1	5.13	5.13	1	690	1652	2	SD
FOLFOX	50.63	0	36	0.46	0	347	6.5	16.5	SD
FOLFOX	23.56	1	12.9	7.23	1	745	131.1	1170.3	SD
FOLFOX	94.16	0	9.66	0.9	0	481	12316.8	1728.8	PD
FOLFIRI	39.13	1	5.36	4.16	1	3306	14040.4	438.5	SD
FOLFOX	18.73	1	2.06	0.9	1	1590	847.9	2134.7	PD
FOLFIRI	30.33	1	3.5	3.26	1	763	7659.5	7034.1	SD
FOLFIRI	67.56	1	30.2	3	1	417	20.5	43.5	SD
FOLFOX	18.56	1	2.7	2.7	1	1726	4122.9	4533.2	PD
FOLFOX	18.7	0	1.83	1.33	1	854	305.6	150.4	SD
FOLFOX	47.8	1	21.93	12.03	1	595	1704.6	6.3	SD
FOLFOX	45.9	1	16.46	4.7	1	598	990.7	800.9	PR
FOLFIRI	45.06	0	2.6	2.6	1	1587	902.8	5079	SD
FOLFIRI	32.03	0	4.46	2.66	1	702	8.1	133.8	PD
FOLFOX	83.6	0	16.86	16.86	1	861	6.9	6	PR
FOLFIRI	62.73	1	23.13	8.43	1	274	13.4	558.1	SD
FOLFIRI	15.16	0	3.23	2.46	1	599	261.3	471.8	PD
FOLFIRI	17.36	0	1.03	1.03	0	1158	4108.4	11311.5	PD
FOLFOX	15.73	0	1.76	1.76	1	392	17	1389.6	PD
FOLFOX	49.23	1	9.2	7	0	1391	7642	22469	SD
FOLFOX	47.3	1	18.7	6.43	1	953	4681.6	1874	PR
FOLFIRI	112.93	1	8.2	7.66	1	1670	19.5	5.8	SD
FOLFOX	33.83	1	4.8	4.8	1	2467	138.7	2	SD
FOLFIRI	26.66	1	1.8	1.8	1	2654	2200	6740	SD
FOLFIRI	26.83	1	8.86	3.1	1	482	2804.9	1813.3	SD
FOLFOX	30.33	1	4.33	2.86	1	1823	1382.1	36.9	PD
FOLFIRI	49.3	1	16.13	14.7	1	278	59.1	62	SD
FOLFIRI	24.66	0	16.4	7.3	1	350	89.6	241.2	SD
FOLFOX	41.83	1	12.93	12.33	1	751	205.6	1600.9	SD
FOLFIRI	125.33	0	29.6	29.6	1	689	22.6	208	SD
FOLFIRI	45.53	1	17.43	13.96	1	146	269	2	SD
FOLFIRI	89	1	58.63	49.43	1	282	21.7	2	SD
FOLFIRI	31.43	1	15.16	7.73	1	107	11	17	SD
FOLFIRI	33.16	0	17.53	11.33	1	467	224.5	129	SD
FOLFIRI	35.26	0	18.03	17.16	1	149	352	98	PR
FOLFIRI	27.66	0	18.3	18.3	0	55	61.7	81.5	SD
FOLFOX	14.3	0	1.8	1.8	0	186	874	7350	SD
